# Supplementary material for: High-fat feeding rather than obesity drives taxonomical and functional changes in the gut microbiota in mice
Source: Microbiome. 2017 Apr 8;5:43. doi: 10.1186/s40168-017-0258-6 (PMC5385073; doi:10.1186/s40168-017-0258-6)
Supplement: Supplementary file 1 — The metagenome reference set. (XLS 42 kb) [file 40168_2017_258_MOESM1_ESM.xls]

## Sheet: 工作表1
Table S1: The metagenome reference set.
Strain + diet		Sv129+LF	Sv129+HF	Sv129+HFI	BL6+LF	BL6+HF	BL6+HFI
Data production	Reads length(bp)	90	90	90	90	90	90
	# of Raw Reads	54782570	56360735	52204256	52394119	51517631	56215491
	Raw Data(Gb)	4.93	5.07	4.7	4.72	4.64	5.06
	# High quality Reads	49349988	45931674	43249244	48493448	43692971	46122627
	High quality Data (Gb)	4	3.72	3.46	3.91	3.53	3.72
Single-sample assemble	# of Contigs	38698	66872	60861	30231	56205	60958
	Contig N50 length (bp)	6157	2887	2446	8584	3447	3241
	Contig N90 length (bp)	777	680	656	809	690	697
	Contig length (bp)	91239891	119908519	100525477	79088347	107375320	114416888
% of reads mapped to gene set	pair-end reads	0.7866	0.7505	0.757	0.8175	0.7751	0.7728
	single-end reads	0.7938	0.7459	0.7517	0.8248	0.7764	0.7749
Gene prediction	# of ORFs	106634	156821	133238	86393	134768	144261
	Average length (bp)	763	678	672	826	714	711
	% of complete ORFs	0.5502	0.4604	0.4278	0.5818	0.4831	0.473
Annotation	KEGG	0.4689	0.4554	0.4522	0.4923	0.4754	0.4799
(Abundance)	NR	0.7877	0.7645	0.7692	0.7831	0.7676	0.7674
