# Supplementary material for: High-fat feeding rather than obesity drives taxonomical and functional changes in the gut microbiota in mice
Source: Microbiome. 2017 Apr 8;5:43. doi: 10.1186/s40168-017-0258-6 (PMC5385073; doi:10.1186/s40168-017-0258-6)
Supplement: Supplementary file 6 — The P value of the PERMANOVA test. (XLS 10 kb) [file 40168_2017_258_MOESM6_ESM.xls]

## Sheet: Sheet1
Table S2. The P value of the PERMANOVA test
Level	Sv129（HFvsHFI）	BL6（HFvsHFI）	Diet	Strain	Indo
Gene	0.6653	0.3014	1e-06	4.9e-05	0.7633
KEGG	0.4066	0.1095	9.999e-05	0.0147	0.2382
Genus	0.6386	0.2195	9.999e-05	0.0006	0.5256
