# Supplementary material for: High-fat feeding rather than obesity drives taxonomical and functional changes in the gut microbiota in mice
Source: Microbiome. 2017 Apr 8;5:43. doi: 10.1186/s40168-017-0258-6 (PMC5385073; doi:10.1186/s40168-017-0258-6)
Supplement: Supplementary file 15 — Strain specific fucntion changes responding to high-fat diet. (XLS 26 kb) [file 40168_2017_258_MOESM15_ESM.xls]

## Sheet: 工作表1
Table S3.Strain specific fucntion changes responding to high fat diet
Pathway	Enriched
D-Alanine metabolism	Sv129+HF
Lipoic acid metabolism	Sv129+LF
Folate biosynthesis	Sv129+LF
Pantothenate and CoA biosynthesis	Sv129+LF
N-Glycan biosynthesis	BL6+HF
Fatty acid metabolism	BL6+HF
Porphyrin and chlorophyll metabolism	BL6+HF
Nitrotoluene degradation	BL6+HF
Propanoate metabolism	BL6+HF
Protein export	BL6+LF
Aminoacyl-tRNA biosynthesis	BL6+LF
Fructose and mannose metabolism	BL6+LF
Ubiquinone and other terpenoid-quinone biosynthesis	BL6+LF
Mismatch repair	BL6+LF
DNA replication	BL6+LF
Homologous recombination	BL6+LF
RNA degradation	BL6+LF
