# Supplementary material for: High-fat feeding rather than obesity drives taxonomical and functional changes in the gut microbiota in mice
Source: Microbiome. 2017 Apr 8;5:43. doi: 10.1186/s40168-017-0258-6 (PMC5385073; doi:10.1186/s40168-017-0258-6)
Supplement: Supplementary file 16 — Diet-induced changes in pathway. (XLS 9 kb) [file 40168_2017_258_MOESM16_ESM.xls]

## Sheet: 工作表1
Table S4.Diet induced changes in pathway
Pathway	Enriched
Bacterial chemotaxis	HF
Flagellar assembly	HF
ABC transporters	HF
Phosphotransferase system (PTS)	HF
Two-component system	HF
Staphylococcus aureus infection	HF
Butanoate metabolism	HF
Methane metabolism	HF
Glycerolipid metabolism	HF
Benzoate degradation	HF
Dioxin degradation	HF
Styrene degradation	HF
Phenylalanine, tyrosine and tryptophan biosynthesis	LF
Lysosome	LF
Bacterial secretion system	LF
Phosphatidylinositol signaling system	LF
Oxidative phosphorylation	LF
Riboflavin metabolism	LF
Biotin metabolism	LF
One carbon pool by folate	LF
Thiamine metabolism	LF
Pyrimidine metabolism	LF
Lipopolysaccharide biosynthesis	LF
Alanine, aspartate and glutamate metabolism	LF
Histidine metabolism	LF
