# Supplementary material for: High-fat feeding rather than obesity drives taxonomical and functional changes in the gut microbiota in mice
Source: Microbiome. 2017 Apr 8;5:43. doi: 10.1186/s40168-017-0258-6 (PMC5385073; doi:10.1186/s40168-017-0258-6)
Supplement: Supplementary file 18 — Consistence of HF enrichment and existence of glycerol kinase. (XLS 43 kb) [file 40168_2017_258_MOESM18_ESM.xls]

## Sheet: 工作表1
Table S6. Consistence of HF enrichment and existence of glycerol kinase
Genera	Glycerol	Sv129			BL6
	Kinase1	HF > LF2	HF vs LF	Consistence4	HF > LF2	HF vs LF	Consistence4
			p < 0.053			p < 0.053
Bacteroides	0	0	1	1	0	1	1
Clostridium	1	1	1	1	1	1	1
Akkermansia	0	0	1	1	0	0	0.01
Roseburia	1	1	1	1	1	1	1
Lactobacillus	1	1	1	1	1	1	1
Tannerella	0	0	1	1	0	1	1
Prevotella	0	0	1	1	0	1	1
Alistipes	0	0	0	0.01	0	1	1
Oscillibacter	1	1	1	1	1	1	1
Eubacterium	1	1	1	1	1	1	1
Butyrivibrio	1	1	1	1	1	1	1
Ruminococcus	1	1	1	1	1	1	1
Pseudoflavonifractor	0	1	1	0	1	1	0
Blautia	1	1	1	1	1	1	1
Odoribacter	1	1	0	0.01	0	1	0
Dorea	1	1	1	1	1	1	1
Anaerotruncus	1	1	1	1	1	1	1
Parabacteroides	1	0	1	0	0	1	0
Subdoligranulum	1	1	1	1	1	1	1
Faecalibacterium	1	1	1	1	1	1	1
Bilophila	1	0	0	0	0	0	0
Desulfovibrio	0	0	0	0.01	1	0	0.01
Coprococcus	1	1	1	1	1	1	1
Enterococcus	1	1	1	1	1	1	1
Paenibacillus	1	1	1	1	1	1	1
Note: 1Existence of glycerol kinase, 1: exist, 0: not exist; 2Enrichment, 1: enriched in HF, 0: enriched in LF; 3Enrichment significance, 1, p < 0.05, 0: p≥0.05; 4Consistence, 1: consistence of HF enrichment and existence of glycerol kinase, 0: not consistence of HF enrichment and existence of glycerol kinase and p < 0.05, 0.01: not consistence of HF enrichment and existence of glycerol kinase bu…
